# Supplementary material for: Enhanced Chemoprevention of Prostate Cancer by Combining Arctigenin with Green Tea and Quercetin in Prostate-Specific Phosphatase and Tensin Homolog Knockout Mice
Source: Biomolecules. 2024 Jan 14;14(1):105. doi: 10.3390/biom14010105 (PMC10813217; doi:10.3390/biom14010105)
Supplement: Supplementary file 1 [file biomolecules-14-00105-s001.zip]

Archive with 1 entries (1 files):
- biomolecules-2814574-supplementary.pdf
